# Supplementary material for: CDH1 Gene Mutation Hereditary Diffuse Gastric Cancer Outcomes: Analysis of a Large Cohort, Systematic Review of Endoscopic Surveillance, and Secondary Cancer Risk Postulation
Source: Cancers (Basel). 2021 May 26;13(11):2622. doi: 10.3390/cancers13112622 (PMC8199234; doi:10.3390/cancers13112622)
Supplement: Supplementary file 1 [file cancers-13-02622-s001.zip]

Archive with 1 entries (1 files):
- cancers-1207957-supplementary.pdf
